# Supplementary material for: Annexin-A6 in Membrane Repair of Human Skeletal Muscle Cell: A Role in the Cap Subdomain
Source: Cells. 2020 Jul 21;9(7):1742. doi: 10.3390/cells9071742 (PMC7409186; doi:10.3390/cells9071742)
Supplement: Supplementary file 1 [file cells-09-01742-s001.zip]

Archive with 5 entries (5 files):
- Supp_Material_Bouter/SupplementalFigure_MuscleRepair_A6_Bouter_Final.pdf
- Supp_Material_Bouter/VideoS1.avi
- Supp_Material_Bouter/VideoS2.avi
- Supp_Material_Bouter/VideoS3.avi
- Supp_Material_Bouter/VideoS4.avi
